# Supplementary material for: Regional distribution of computed tomography attenuation across the lumbar endplate
Source: PLoS One. 2021 Oct 27;16(10):e0259001. doi: 10.1371/journal.pone.0259001 (PMC8550599; doi:10.1371/journal.pone.0259001)
Supplement: S1 Data — (XLSX) [file pone.0259001.s001.xlsx]

## Sheet: Sheet1
	S1 Data - Attenuation Data for all subjects and endplate locations - Endplate attenuation manuscript by Segami et al.
	Specimen No.	Age	Gender	Superior Endplate						Inferior Endplate					Superior Endplate - by Zone												Inferior Endplate - by Zone										Superior Endplate - by Anatomical Quadrant
				Spinal Level						Spinal Level					L1		L2		L3		L4		L5		S1		L1		L2		L3		L4		L5		L1					L2					L3
				L1	L2	L3	L4	L5	S1	L1	L2	L3	L4	L5	Central	Peripheral	Central	Peripheral	Central	Peripheral	Central	Peripheral	Central	Peripheral	Central	Peripheral	Central	Peripheral	Central	Peripheral	Central	Peripheral	Central	Peripheral	Central	Peripheral	Central	Anterior	Posterior	Right	Left	Central	Anterior	Posterior	Right	Left	Central	Anterior	Posterior
	1	76	F	361.195	285.409	299.314	289.65	339.669	520.696	356.503	343	340.02	338.615	465.998	378.083	293.642	298.009	235.007	309.409	258.935	306.625	221.75	361.444	252.568	572.727	312.572	358.258	349.482	350.666	312.335	345.469	318.225	327.421	383.39	523.242	237.02	293.642	316.68	429.368	347.043	419.243	235.007	237.39	360.995	291.91	301.743	258.935	280.35	319.245
	2	73	F	277.155	286.021	265.875	263.711	252.195	250.832	338.008	310.009	319.961	314.68	287.873	292.567	215.507	302.363	220.655	270.709	246.538	288.975	162.652	267.746	189.995	252.904	242.548	353.837	274.69	325.151	249.438	335.515	257.745	322.188	284.648	294.03	263.245	215.507	232.103	256.062	380.202	301.902	220.655	272.095	274.243	311.515	351.6	246.538	200.897	273.96
	3	62	F	252.247	255.195	263.449	269.993	359.55	333.996	290.065	302.652	337.525	428.406	327.605	271.139	176.678	269.724	197.08	277.32	207.965	287.456	200.14	395.019	217.675	347.898	278.388	307.894	218.747	323.642	218.69	356.503	261.613	459.047	305.84	337.304	288.81	176.678	193.473	313.595	272.738	304.75	197.08	194.8	324.923	262.273	296.9	207.965	230.06	324.145
	4	66	M	366.749	336.563	351.683	347.26	354.761	444.404	389.697	395.031	408.279	376.786	467.707	378.278	320.632	352.098	274.423	363.753	303.403	362.22	287.418	372.935	282.067	466.577	355.712	399.679	349.77	399.626	376.652	406.788	414.245	384.208	347.1	496.43	352.812	320.632	355.66	391.842	378.755	386.853	274.423	382.792	356.822	304.308	364.47	303.403	406.442	341.725
	5	54	F	306.676	274.046	231.402	236.69	290.452	280.613	305.844	295.822	284.871	288.078	396.095	326.877	225.873	292.593	199.86	241.359	191.577	240.435	221.71	295.229	271.34	277.843	291.693	319.813	249.968	304.697	260.317	294.483	246.425	291.25	275.39	407.491	350.512	225.873	325.373	363.407	279.83	338.9	199.86	182.858	337.785	280.67	369.06	191.577	133.168	323.01
	6	64	F	119.857	35.897	86.9325	151.44	170.222	488.036	246.462	389.276	473.148	489.935	318.596	161.854	-48.135	73.9544	-116.332	116.681	-32.0625	191.752	-9.81	231.538	-75.0425	482.194	511.405	255.851	208.907	395.202	365.575	502.841	354.377	533.189	316.918	341.476	227.075	-48.135	160.947	286.69	10.33	189.45	-116.332	-55.6025	125.465	96.1925	129.763	-32.0625	-44.77	189.978
	7	67	M	275.822	263.281	251.415	268.153	278.024	359.661	308.019	319.384	364.314	370.562	320.362	286.317	233.838	269.717	237.54	263.724	202.18	277.034	232.63	291.046	225.938	371.538	312.155	307.244	311.12	318.497	322.93	365.566	359.305	376.395	347.233	318.681	327.087	233.838	279.305	299.522	259.862	306.58	237.54	256.7	313.07	229.33	279.767	202.18	258.005	262.743
	8	67	F	341.233	312.637	304.608	320.364	330.392	396.279	341.45	327.463	353.697	343.389	348.707	356.748	279.175	321.715	276.325	316.402	257.432	343.451	228.015	350.275	250.857	416.954	313.582	346.314	321.992	339.945	277.537	373.214	275.625	356.423	291.252	363.736	288.595	279.175	350.95	300.402	352.848	422.79	276.325	307.957	301.51	329.9	347.493	257.432	329.545	281.92
	9	68	F	383.626	375.606	317.413	303.567	315.976	478.149	360.254	354.453	369.458	353.175	365.899	386.674	371.438	373.553	383.817	313.881	331.545	298.204	325.018	318.424	306.185	477.233	481.81	360.579	358.955	348.74	377.305	375.318	346.017	348.826	370.57	356.716	402.63	371.438	378.915	398.468	349.065	420.247	383.817	348.34	402.235	338.305	405.33	331.545	214.335	365.263
	10	67	F	301.182	287.696	287.696	354.881	370.022	390.742	328.269	351.772	352.793	350.222	390.736	316.689	239.155	295.278	257.368	287.759	287.445	372.618	283.932	375.951	346.308	405.646	331.125	351.689	234.59	351.196	354.072	362.676	313.26	347.416	361.45	410.214	312.822	239.155	274.668	381.883	266.127	344.077	257.368	227.308	370.11	253.415	330.28	287.445	259.408	358.79
	11	66	F	360.663	250.28	304.782	341.003	468.597	536.176	391.366	360.974	406.723	501.106	405.951	375.624	300.817	272.496	161.415	336.405	178.292	377.384	195.478	462.451	493.183	564.414	423.228	394.091	380.468	389.461	247.027	448.834	238.28	481.133	580.995	410.676	387.05	300.817	374	429.305	389.895	309.295	161.415	175.887	454.025	122.942	337.13	178.292	384.16	435.235
	12	68	M	359.476	365.018	354.45	390.976	428.137	395.422	395.224	439.94	441.136	475.637	399.952	382.446	267.597	391.583	258.757	378.506	258.228	406.957	327.053	447.544	350.507	400.371	375.627	409.975	336.222	443.188	426.947	440.946	441.897	488.565	423.925	384.631	461.235	267.597	269.788	469.705	368.328	421.962	258.757	284.392	475.97	373.052	432.917	258.228	354.28	384.723
	13	59	F	323.353	312.086	281.832	294.615	272.902	392.717	357.968	358.519	416.606	465.867	454.442	343.024	244.67	329.402	242.822	297.475	219.26	304.903	253.463	287.98	212.588	400.502	361.578	372.42	300.157	372.604	302.183	416.309	417.792	451.257	524.308	429.111	555.767	244.67	289.045	392.452	359.212	331.385	242.822	251.483	436.333	300.558	329.235	219.26	280.945	306.06
	14	50	F	462.241	444.594	430.161	467.958	509.243	629.299	459.444	468.695	574.253	506.459	539.195	477.231	402.28	467.092	354.602	446.121	366.322	482.488	409.838	524.918	446.545	642.22	577.612	465.439	435.463	478.489	429.52	593.537	497.118	528.371	418.81	546.471	510.09	402.28	450.857	495.275	440.757	522.035	354.602	448.255	504.797	445.342	469.975	366.322	402.315	501.633
	15	62	F	378.041	423.121	359.209	372.853	366.169	436.835	408.064	404.43	416.606	407.546	430.487	405.873	266.715	465.188	254.852	389.714	237.185	391.249	299.27	386.423	285.15	444.439	406.415	439.032	284.19	434.317	284.877	430.156	362.41	422.7	346.93	435.964	408.58	266.715	367.113	445.827	412.69	397.86	254.852	461.58	444.187	437.438	517.547	237.185	348.845	395.065
	16	66	F	322.283	312.077	352.418	307.171	331.304	415.171	329.186	314.325	345.26	369.61	359.676	353.452	197.605	341.854	192.97	385.677	219.38	335.296	194.67	360.035	216.38	441.339	310.498	369.09	169.57	345.97	187.745	369.104	249.885	386.362	302.6	374.507	300.352	197.605	311.103	389.41	325.012	388.283	192.97	313.942	358.793	319.955	374.727	219.38	337.75	352.475
	17	67	M	357.772	260.517	239.156	290.963	331.676	383.422	310.998	308.034	310.824	298.304	358.835	367.978	316.95	262.733	251.655	245.485	213.837	314.098	198.425	348.652	263.773	399.909	317.475	311.399	309.395	324.202	243.36	325.613	251.67	319.563	213.27	377.119	285.7	316.95	288.968	479.73	348.51	354.705	251.655	172.355	298.243	265.847	314.488	213.837	227.623	261.865
	18	56	M	414.422	466.847	491.784	500.965	479.494	507.208	453.645	468.633	506.486	484.693	510.356	443.055	299.89	505.502	312.228	537.736	307.975	550.474	302.925	514.765	338.412	524.621	437.558	489.58	309.908	499.781	344.043	540.142	371.86	510.619	380.99	539.883	392.248	299.89	549.207	457.678	459.978	305.358	312.228	535.963	506.57	550.195	429.28	307.975	536.755	536.185
	19	76	F	493.103	495.931	502.86	525.187	550.24	692.942	540.868	652.581	646.507	643.19	610.432	510.093	425.142	504.229	462.74	537.024	366.205	565.339	364.577	577.669	440.525	686.305	719.493	563.904	448.722	686.886	515.362	680.575	510.235	659.432	578.225	612.037	604.012	425.142	412.123	558.27	405.04	664.94	462.74	358.455	586.54	443.06	628.86	366.205	501.285	622.665
	20	61	M	307.689	494.404	434.323	512.807	476.924	559.143	536.759	566.606	651.155	568.569	519.27	342.574	168.153	530.257	350.99	459.664	332.955	553.459	350.197	489.884	425.085	581.702	468.907	562.752	432.787	598.241	440.067	667.862	584.33	576.678	536.135	504.629	577.835	168.153	294.472	465.847	177.487	432.488	350.99	452.465	579.235	442.678	646.65	332.955	429.315	564.99
	21	67	F	280.996	313.714	437.537	355.817	330.392	280.446	318.104	338.334	379.288	297.035	268.419	296.634	218.442	327.216	259.708	455.236	366.74	388.053	226.875	304.707	195.225	288.399	248.632	326.002	286.512	350.294	290.493	404.386	278.897	312.249	236.177	279.568	223.82	218.442	297.423	342.29	278.312	268.512	259.708	378.565	316.12	291.212	322.965	366.74	501.8	456.333
	22	69	M	285.18	314.274	326.088	247.12	263.036	261.827	321.558	518.606	481.25	457.961	399.843	301.309	220.665	323.85	275.967	331.066	306.175	269.901	155.998	293.476	141.275	266.53	243.012	311.641	361.228	536.73	446.11	482.852	474.843	455.894	466.23	409.34	361.858	220.665	249.702	390.98	184.53	380.025	275.967	249.315	513	195.002	338.082	306.175	270.215	403.383
	23	58	M	213.47	194.064	114.906	124.054	93.7475	357.33	315.214	284.259	245.617	331.336	254.933	209.184	230.612	202.56	160.078	121.281	89.405	149.969	20.3975	128.921	-46.945	362.682	335.923	309.093	339.697	288.072	269.005	241.409	262.447	309.686	417.935	260.371	233.18	230.612	160.65	273.128	136.61	266.348	160.078	215.37	365.715	38.2725	190.882	89.405	59.54	239.065
	24	62	F	130.892	212.145	217.968	209.115	201.753	367.964	212.161	237.762	272.011	259.659	326.53	152.441	44.695	237.238	111.77	216.909	222.202	234.529	107.458	232.964	76.9075	372.189	351.062	225.689	158.05	241.484	222.873	272.009	272.015	295.397	116.705	338.169	279.97	44.695	82.8775	296.653	-35.835	266.07	111.77	185.88	366.708	90.7975	305.567	222.202	202.17	363.64
	25	63	F	279.448	312.084	241.658	345.83	374.782	455.926	282.657	233.243	293.529	535.728	487.261	281.453	271.428	302.406	350.797	232.269	279.217	350.522	327.062	395.002	293.902	445.131	499.105	283.116	280.825	265.124	105.718	320.489	185.688	574.484	380.703	498.713	441.457	271.428	242.015	411.757	146.092	325.947	350.797	131.703	436.675	195.67	445.575	279.217	56.455	355.223
	26	54	F	66.9535	112.074	129.382	202.478	445.839	479.609	288.734	328.163	296.299	567.838	474.299	131.743	-192.203	127.539	50.21	194.953	-132.905	286.157	-132.24	456.016	405.13	498.359	404.61	307.406	214.045	375.987	136.868	359.797	42.3075	594.165	462.53	549.843	172.125	-192.203	59.6075	219.077	156.017	92.2675	50.21	-49.2225	281.252	-72.2325	350.36	-132.905	76.8	315.815
	27	31	M	143.649	60.0085	146.886	136.668	152.453	187.808	247.251	296.8	294.353	318.974	280.75	189.456	-39.5775	94.4931	-77.93	201.986	-73.515	177.506	-26.685	199.934	-37.4725	211.777	91.9325	263.838	180.905	314.231	227.075	315.562	209.512	342.375	225.37	310.011	163.708	-39.5775	111.005	251.667	167.785	227.365	-77.93	-36.805	148.06	63.7575	202.96	-73.515	119.517	218.908
	28	56	F	326.413	184.73	152.817	122.16	223.126	330.94	179.023	201.366	199.121	216.94	384.568	331.811	304.817	175.882	220.123	153.704	149.268	173.292	-82.365	305.495	-106.353	342.709	283.863	155.202	274.305	201.463	200.978	209.071	159.322	244.838	105.35	410.477	280.93	304.817	278.87	394.447	329.682	324.245	220.123	54.8825	262.433	243.947	142.268	149.268	136.618	274.522
[truncated: 42 more columns]
